# Supplementary material for: The synthetic opioid fentanyl increases HIV replication in macrophages
Source: PLoS One. 2025 Feb 27;20(2):e0298341. doi: 10.1371/journal.pone.0298341 (PMC11867328; doi:10.1371/journal.pone.0298341)
Supplement: S5 Table — (XLSX) [file pone.0298341.s005.xlsx]

## Sheet: degs_antiviral
Gene	log2FoldChange	pvalue
ILF3	0.180828	0.134684
APOBEC3A	1.60576	0.237125
TARDBP	-0.172554	0.243017
OAS3	0.471144	0.265174
APOBEC3D	1.06263	0.308716
VAPA	0.155697	0.309724
PML	0.25744	0.349215
PARP10	0.300592	0.359065
ISG15	-0.67843	0.384484
POU2F3	-2.2044	0.407651
BST2	-0.168345	0.410428
CCNK	-0.20252	0.438923
SLPI	-0.422603	0.444366
IFITM1	-0.867864	0.455571
PLSCR1	0.37971	0.456953
ZNF639	0.238221	0.466624
VAPB	0.163443	0.47892
FBLN1	-1.91426	0.49089
IFITM3	-1.88881	0.502591
APOBEC3H	2.54721	0.531543
IFNB1	2.54721	0.531543
TRIM11	0.181062	0.579211
TNF	1.64229	0.581814
SRPK1	0.0966353	0.583645
FCN1	-0.279428	0.583863
TRIM35	-0.228071	0.588379
APOBEC3C	-0.120017	0.589471
TRIM32	0.325198	0.591495
OASL	0.580612	0.620618
SRPK2	-0.137291	0.625923
ZC3H12A	0.20291	0.629615
TRIM13	-0.131667	0.642469
SP100	0.115725	0.647126
GSN	-0.199411	0.651554
RAD50	-0.14078	0.663162
IFITM2	0.0756676	0.681596
APOBEC3F	0.340517	0.682921
CHMP3	-0.11404	0.6833
TRIM14	-0.102633	0.698995
TRIM5	-0.185855	0.713027
TRIM62	0.340076	0.720416
TRIM56	0.0541881	0.726583
HMGA2	1.11927	0.738029
RSAD2	0.272137	0.748214
APOBEC3B	-0.068563	0.755716
TRIM6	1.52364	0.760276
OAS1	-0.344899	0.765038
APOBEC3G	0.155117	0.76689
IFIT1	-0.226409	0.775269
IFI16	-0.0359587	0.776816
TRIM8	0.0697374	0.780299
NBN	0.0622451	0.780947
LTF	-1.38347	0.781595
SNX3	-0.0543359	0.783618
CEACAM1	-1.32193	0.791253
TRIM21	0.103587	0.795223
TRIM26	-0.0791958	0.803067
TRIM28	0.0245241	0.810255
STAT1	0.031561	0.824497
TRIM59	-0.0578144	0.836506
JUN	-0.111032	0.853655
REST	0.0592547	0.858326
HDAC1	-0.0254401	0.861444
TNIP1	-0.0374693	0.878146
TFAP4	0.0513189	0.880263
TRIM25	0.0306507	0.884002
ZC3HAV1	-0.0470963	0.884598
ADAR	0.0148388	0.900149
MX1	-0.0738466	0.91775
EIF2AK4	0.0192439	0.918113
INPP5K	-0.0382968	0.935596
ISG20	-0.100315	0.943511
TRIM27	-0.0110871	0.944698
FAM111A	-0.00849821	0.96271
EIF2AK2	-0.00862441	0.972424
PTX3	-0.00715856	0.990096
RNASEL	0.00364906	0.992113
MAVS	-0.000196986	0.998852
APCS	NA	NA
BTBD17	NA	NA
NA	NA	NA
FCN3	NA	NA
IFNA2	NA	NA
IFNL3	NA	NA
MBL2	NA	NA
MID2	NA	NA
PROX1	NA	NA
TRIM10	NA	NA
TRIM15	NA	NA
TRIM31	NA	NA

## Sheet: degs_cell_death
Gene	log2FoldChange	pvalue
BAX	0.992405	0.0120832
OCLN	1.1572	0.0944465
DAPK3	-0.715721	0.116164
RIPK1	0.591552	0.133876
PRKCD	0.257531	0.145019
HMGB1	-0.113958	0.168068
BID	-0.341204	0.200595
RPS27A	-0.087837	0.208509
PRKCQ	-5.80259	0.226189
TJP2	-0.277449	0.245392
KPNB1	0.11292	0.253706
DIABLO	0.333704	0.266116
PLEC	-0.148279	0.298186
DBNL	-0.227143	0.31016
DYNLL1	0.192147	0.31312
PSMD2	0.153453	0.322161
UBC	0.0790353	0.329917
PSMD8	-0.150127	0.330117
PPP3R1	-0.102749	0.340504
BIRC2	-0.339914	0.342327
VIM	-0.0770764	0.344964
PSMD7	0.195028	0.35321
CLSPN	-0.262949	0.361208
SATB1	-0.160926	0.362059
YWHAE	0.0863392	0.366026
UBA52	-0.0866356	0.377821
DNM1L	0.168221	0.414925
DAPK1	0.285589	0.417295
PSMD12	-0.2062	0.442826
CYCS	-0.108572	0.446418
TICAM2	0.552519	0.463789
AKT2	0.119722	0.467347
PSMD1	0.186004	0.467462
PSMB1	-0.132561	0.46951
TP73	-1.86857	0.498131
LMNB1	0.127265	0.500969
PSMB6	0.162199	0.50418
PSME2	0.159626	0.515492
PSMB2	0.118708	0.519428
MAPK8	0.241782	0.519934
ARHGAP10	0.980151	0.525636
MAGED1	0.173553	0.531202
DFFA	0.159095	0.532281
CASP9	0.362396	0.555974
PTK2	-2.34052	0.576055
TLR3	-2.34052	0.576055
PSMA8	-2.34052	0.576055
FAS	0.275833	0.60272
PSMA6	-0.0858722	0.604006
YWHAH	0.111278	0.622159
DSG3	-2.28497	0.623446
TNFSF10	0.426581	0.625702
ADD1	0.078348	0.634674
OPA1	0.0831026	0.643464
LY96	-0.58619	0.643819
XIAP	-0.761424	0.645578
PSMC2	0.0894374	0.648814
APC	-0.154799	0.649
PSME1	-0.0867067	0.649762
GSN	-0.199411	0.651554
PSMA2	-0.0779314	0.652472
ROCK1	0.0801104	0.65478
PSMD11	0.105013	0.675051
LMNA	-0.0574339	0.697098
TNFRSF10B	0.0810794	0.69718
E2F1	-0.121351	0.698978
STK26	-0.062574	0.714043
BMX	-0.375698	0.717701
TRADD	-0.252603	0.72553
RIPK3	0.293833	0.727924
PSMA7	-0.0460395	0.739284
FNTA	-0.0620046	0.742093
TJP1	1.60098	0.748251
KPNA1	0.0790036	0.749758
PSMC4	0.0669694	0.751827
YWHAB	0.034853	0.753568
TP53	-0.174298	0.754091
GAS2	1.52364	0.760276
DSG2	1.52364	0.760276
TLR4	0.0764703	0.761349
TP53BP2	0.0627018	0.765232
PSMD3	0.0603073	0.766421
ACIN1	0.0413845	0.774289
PSMF1	-0.0426982	0.779903
PSME4	0.0597432	0.780668
FADD	0.0921377	0.781365
SFN	-1.38347	0.781595
TNFRSF10A	-1.32193	0.791253
TP63	-1.32193	0.791253
CASP6	0.103669	0.793475
AKT3	0.0785677	0.800934
BCL2L1	-0.0597237	0.804468
TRAF2	-0.094596	0.817792
PSMD5	0.0613631	0.826951
DFFB	-0.108111	0.845894
PSMB8	0.0284734	0.84962
BAD	-0.0856795	0.849622
PSMC5	0.0411825	0.857299
MLKL	0.070438	0.857569
BIRC3	-0.0904291	0.857833
AKT1	-0.026746	0.8608
PAK2	-0.0300429	0.862677
GZMB	-0.489596	0.866302
PSMA4	-0.0214586	0.866875
STK24	-0.0249177	0.872625
BCL2	-0.0544038	0.880956
YWHAG	0.0178642	0.883582
CFLAR	0.0350002	0.886542
APAF1	0.0468625	0.889508
BCAP31	0.0246512	0.892235
BCL2L11	-0.0388789	0.895617
PSMC1	0.0647527	0.898437
PSMD14	-0.0213973	0.90141
BAK1	0.039257	0.901859
CASP7	0.0609861	0.909972
MAPT	-0.0471037	0.912453
PSMB9	0.0367936	0.913316
PSMC6	0.0266424	0.914656
TFDP1	-0.0106174	0.918405
PSMB10	-0.0295951	0.919537
BBC3	0.0430692	0.923384
DAPK2	0.0994917	0.926506
PSMB5	0.0233433	0.926676
PSMD10	0.0248432	0.92962
UBB	-0.0085634	0.934442
PSMA1	-0.0152333	0.934676
PSMC3	0.019855	0.937188
PSMD6	0.0154938	0.939636
PPP1R13B	-0.0560547	0.941973
PSMD9	0.0219789	0.946312
NMT1	-0.0101378	0.96022
PSMA3	-0.0112509	0.960681
CTNNB1	-0.00667021	0.962717
SPTAN1	-0.0075725	0.963292
CASP3	0.0134469	0.965078
PSMD13	-0.00778137	0.966967
YWHAZ	-0.00311296	0.970873
PSMD4	-0.00550067	0.973006
HMGB2	-0.0031742	0.973075
OMA1	-0.011738	0.974246
PSMA5	-0.00576976	0.976313
PSMB4	-0.00397321	0.977765
TFDP2	-0.00733377	0.978485
CASP8	0.00864883	0.979742
APPL1	0.00471013	0.979919
PSMB7	-0.00400272	0.982813
PPP3CC	0.0140323	0.983248
TICAM1	-0.0119779	0.985909
PSME3	-0.00383194	0.986096
PMAIP1	0.00604215	0.988614
UNC5A	-0.00798911	0.991457
BMF	-0.00194773	0.99456
YWHAQ	-0.000574702	0.995546
DSG1	NA	NA
DSP	NA	NA
NA	NA	NA
CD14	NA	NA
DCC	NA	NA
PKP1	NA	NA
NA.1	NA	NA
NA.2	NA	NA
CDH1	NA	NA
UNC5B	NA	NA
FASLG	NA	NA
NA.3	NA	NA
PSMB11	NA	NA
NA.4	NA	NA
NA.5	NA	NA

## Sheet: degs_chemokine
Gene	log2FoldChange	pvalue
ADCY3	0.319942	0.113638
CCL20	4.10984	0.124399
PRKCD	0.257531	0.145019
NFKB1	0.376209	0.152066
GSK3B	-0.358008	0.169847
CXCL10	0.405991	0.225375
CHUK	0.385909	0.243365
VAV3	0.305698	0.320924
LYN	0.20798	0.323467
DOCK2	0.111155	0.328195
CXCR5	-1.11949	0.3325
PRKCZ	1.2067	0.342387
CCR2	1.99401	0.348516
PAK1	0.260232	0.359946
ADCY2	-2.94317	0.404291
CCL22	-2.94317	0.404291
NFKBIA	0.199983	0.407638
KRAS	0.246588	0.412011
CXCR1	-2.90759	0.414714
PIK3R1	0.167665	0.415669
RAP1A	0.152026	0.421831
ROCK2	-0.176068	0.421835
JAK3	-0.274501	0.430082
HCK	0.106597	0.460757
PREX1	0.0878031	0.462218
AKT2	0.119722	0.467347
IKBKB	-0.167348	0.469503
ITK	1.28684	0.487896
HRAS	0.3892	0.50548
GRK3	0.220823	0.50786
GRK1	1.47784	0.518643
ADCY1	0.21949	0.525465
STAT3	0.11915	0.535418
CCL2	0.500232	0.537147
CCR1	0.469552	0.537907
CCR10	-0.580913	0.543049
CXCR2	0.477134	0.548778
VAV2	0.199787	0.551732
ADCY6	0.380647	0.552029
PIK3CD	0.0759325	0.554492
SRC	-0.537793	0.556767
PLCB2	-0.105193	0.566172
STAT2	-0.150432	0.570059
ARRB2	-0.0977333	0.575999
CCL26	-2.34052	0.576055
PTK2	-2.34052	0.576055
GNG5	-0.111874	0.590496
PIK3CA	0.210222	0.593217
SHC2	-2.3941	0.594392
CRKL	0.141474	0.595411
CXCL11	0.446644	0.610055
CCL1	-2.28497	0.623446
RAF1	-0.078067	0.629632
GNB3	-0.880277	0.646609
ROCK1	0.0801104	0.65478
PIK3R2	0.126741	0.671647
NRAS	0.0677508	0.678288
PLCB1	0.138315	0.680293
GSK3A	-0.107175	0.689076
RAC1	-0.0504048	0.690845
PRKACA	-0.11581	0.698783
GNG12	-0.205269	0.699399
GRK2	-0.0346842	0.707928
ADCY9	-0.145951	0.717405
CXCL2	-0.505255	0.721439
RHOA	0.0301093	0.721831
RAP1B	0.0644232	0.737437
CX3CL1	1.18186	0.738544
CXCR4	0.0486504	0.739128
CCR4	-0.819742	0.739909
GRK7	1.60098	0.748251
GNG3	1.52364	0.760276
PLCB4	1.52364	0.760276
GNAI3	0.0601478	0.764464
GRB2	0.0390793	0.766343
CXCL16	-0.254874	0.769682
CCL27	-1.38347	0.781595
CXCR6	-1.38347	0.781595
GNAI1	-0.916578	0.78613
SOS2	-0.0772094	0.787412
NCF1	-0.492966	0.788883
FGR	0.0896033	0.78977
GNG4	-1.32193	0.791253
SHC1	0.0598982	0.791638
CDC42	0.031165	0.793663
NFKBIB	0.0713439	0.797662
AKT3	0.0785677	0.800934
SOS1	0.0689783	0.809354
GRK6	0.048058	0.820015
STAT1	0.031561	0.824497
ELMO1	-0.0711747	0.824746
ADCY7	-0.0402027	0.838499
GRK5	0.164767	0.839457
GNG2	0.140417	0.845508
AKT1	-0.026746	0.8608
GNB5	-0.0587504	0.862138
PTK2B	0.0342186	0.862326
GNG7	-0.0600303	0.86264
PXN	0.0537209	0.864049
CRK	-0.0495364	0.86549
GNB4	-0.0422601	0.870965
FOXO3	-0.0337368	0.886997
SHC3	-0.0964456	0.889966
SHC4	-0.293826	0.89006
RASGRP2	0.0373815	0.894565
PIK3CB	0.0346001	0.895458
GNAI2	0.0122039	0.895746
GRK4	-0.0965182	0.898792
BRAF	0.0425079	0.904092
CXCL8	-0.150628	0.908449
RAC2	-0.0173996	0.908942
MAPK3	0.031878	0.91836
ADCY4	-0.0791689	0.932317
STAT5B	-0.0174774	0.935292
GNB1	0.00769034	0.935609
RELA	-0.0217948	0.945364
JAK2	-0.0310672	0.946184
ARRB1	0.0119344	0.948715
WASL	-0.0594727	0.952043
PRKACB	0.0215993	0.956849
MAPK1	-0.0103093	0.957582
CX3CR1	-0.0640813	0.958628
PIK3R3	0.0268827	0.964406
GNB2	0.00505528	0.973244
TIAM1	0.0134503	0.981831
PRKCB	-0.0170501	0.982255
GNG10	0.00822113	0.982639
MAP2K1	0.00531058	0.983954
CXCR3	0.043483	0.991851
WAS	0.00106279	0.995549
VAV1	-0.000488351	0.997972
PLCB3	0.000489409	0.998123
ADCY5	NA	NA
ADCY8	NA	NA
BCAR1	NA	NA
CCL11	NA	NA
CCL13	NA	NA
CCL17	NA	NA
CCL19	NA	NA
CCL21	NA	NA
CCL24	NA	NA
CCL25	NA	NA
CCL28	NA	NA
CCL7	NA	NA
CCL8	NA	NA
CCR3	NA	NA
CCR5	NA	NA
CCR6	NA	NA
CCR7	NA	NA
CCR8	NA	NA
CCR9	NA	NA
CXCL1	NA	NA
CXCL12	NA	NA
CXCL13	NA	NA
CXCL3	NA	NA
CXCL5	NA	NA
CXCL6	NA	NA
CXCL9	NA	NA
GNG11	NA	NA
GNG13	NA	NA
GNG8	NA	NA
GNGT1	NA	NA
GNGT2	NA	NA
PARD3	NA	NA
PF4	NA	NA
PF4V1	NA	NA
PPBP	NA	NA
PRKACG	NA	NA
XCR1	NA	NA

## Sheet: degs_interferon
Gene	log2FoldChange	pvalue
IFNAR2	-0.371477	0.100079
HLA-B	-0.101847	0.130844
OAS2	-2.93716	0.203861
OAS3	0.471144	0.265174
PTPN6	-0.142934	0.318791
IRF5	0.249196	0.377797
ISG15	-0.67843	0.384484
BST2	-0.168345	0.410428
IFITM1	-0.867864	0.455571
PTPN11	0.126001	0.46868
XAF1	0.380493	0.493266
IFITM3	-1.88881	0.502591
IFNB1	2.54721	0.531543
IFIT3	0.534605	0.559806
IRF2	-0.236379	0.560129
STAT2	-0.150432	0.570059
IRF7	-0.381363	0.593471
OASL	0.580612	0.620618
IRF3	-0.121121	0.626014
SOCS3	0.866419	0.666096
IFITM2	0.0756676	0.681596
JAK1	-0.0664711	0.685094
HLA-A	-0.0338826	0.724276
RSAD2	0.272137	0.748214
OAS1	-0.344899	0.765038
IFIT1	-0.226409	0.775269
IFI27	0.708059	0.775898
IRF9	0.168478	0.780277
IRF6	-1.32193	0.791253
IP6K2	-0.0548471	0.821693
STAT1	0.031561	0.824497
PTPN1	0.0460368	0.845328
HLA-E	0.0225344	0.846671
PSMB8	0.0284734	0.84962
HLA-C	0.013753	0.856435
GBP2	-0.0946242	0.896596
HLA-F	-0.0949678	0.916506
MX1	-0.0738466	0.91775
SAMHD1	-0.0610574	0.921958
MX2	0.0147132	0.924221
IFNAR1	0.0151789	0.941051
ISG20	-0.100315	0.943511
IFIT2	0.0803305	0.950631
IRF8	0.00837247	0.956717
IRF4	0.0809708	0.967714
IRF1	-0.0174014	0.970716
IFI35	0.0368078	0.971074
SOCS1	-0.045645	0.972344
TYK2	0.0193061	0.975535
EGR1	0.0988441	0.981759
IFI6	0.00261609	0.991498
RNASEL	0.00364906	0.992113
USP18	0.000595171	0.998907
NA	NA	NA
HLA-G	NA	NA
NA.1	NA	NA
IFNA1	NA	NA
IFNA10	NA	NA
IFNA13	NA	NA
IFNA14	NA	NA
IFNA16	NA	NA
IFNA17	NA	NA
IFNA2	NA	NA
IFNA21	NA	NA
IFNA4	NA	NA
IFNA5	NA	NA
IFNA6	NA	NA
IFNA7	NA	NA
IFNA8	NA	NA

## Sheet: degs_nfkb_signaling
Gene	log2FoldChange	pvalue
SESN2	0.627932	0.050335
ERN1	-0.595472	0.121958
LIG1	-0.259738	0.147574
RBMS1	-0.707125	0.169614
NFAT5	0.491494	0.171944
IER5	0.429066	0.194331
UBE2D3	0.186169	0.199532
CXCL10	0.405991	0.225375
TRAF4	-0.670125	0.278502
DAP3	0.172196	0.313069
GPHN	0.50165	0.317399
IL1RN	0.480164	0.321735
CXCR5	-1.11949	0.3325
HCST	-0.232357	0.336286
ICAM1	0.189138	0.339591
ZFP36L2	-0.101982	0.343903
ASH1L	-0.195233	0.349614
BFSP1	1.50673	0.392558
ZBTB9	0.522342	0.397933
EIF5A	0.0864963	0.408618
PFN1	0.0782806	0.417718
CD83	0.343393	0.428873
JAK3	-0.274501	0.430082
SLAMF8	-2.97923	0.434086
PAN2	-0.200416	0.43614
SOBP	0.818083	0.445221
UBE4B	0.174335	0.457673
STAT6	-0.140208	0.474757
IL4I1	0.393634	0.47574
C1QL1	-1.8935	0.494377
PRX	0.355438	0.51258
ZMYND15	1.41369	0.51637
EGF	-1.91629	0.517094
IFNB1	2.54721	0.531543
COL16A1	-1.1569	0.535072
CYLD	0.181261	0.545131
NFKBID	0.455193	0.546456
ATP1B1	-0.336794	0.551123
ABHD8	0.989178	0.556846
AGPAT1	0.18147	0.559308
MADCAM1	1.72394	0.562592
RND1	-0.885435	0.567125
UBE2H	0.148254	0.56758
SLC6A12	1.68419	0.569125
STC2	-1.24843	0.573783
P2RY10	1.68232	0.575216
RIMS2	1.68232	0.575216
IL27	-2.34052	0.576055
RALGDS	-0.157999	0.576218
HIVEP1	0.38492	0.577525
TNF	1.64229	0.581814
MED1	0.115479	0.598587
CXCL11	0.446644	0.610055
ARHGAP44	-1.51693	0.615052
HCFC1	0.0962179	0.620041
TNFSF15	-2.28497	0.623446
CFAP69	-0.749954	0.627978
MSN	-0.039299	0.635186
CHD4	0.0529106	0.635281
SUN2	0.0600876	0.651974
TNFRSF1B	0.0792445	0.652471
PLAU	0.138402	0.658256
WNT10B	-0.371931	0.659419
HOXA11	-0.117767	0.67499
ETV6	0.107724	0.683718
ENO3	-0.195362	0.684757
GRIN2D	0.327459	0.697067
MAP4K2	0.0968033	0.697577
BCKDK	0.105517	0.698299
PRDM12	-0.897034	0.69925
SAMSN1	0.408075	0.699615
ITGB4	-0.949631	0.700277
UBE2I	0.0662632	0.700466
BCL3	0.245633	0.706902
FUT7	-0.128045	0.711461
CDK6	-0.0649206	0.713435
CPD	-0.0512675	0.720489
CXCL2	-0.505255	0.721439
FBXL12	-0.139641	0.733342
SHOX2	-0.155019	0.736542
CLCN1	1.11927	0.738029
TCEA2	-0.105392	0.740407
IGDCC3	1.60098	0.748251
IL1A	1.60098	0.748251
ACTN1	-0.0414197	0.749037
BNC2	0.234666	0.749988
SDC4	-0.129844	0.751992
AP1S2	-0.0707023	0.753185
TP53	-0.174298	0.754091
GADD45B	0.107178	0.759079
ACTN3	1.52364	0.760276
EBI3	1.52364	0.760276
VCAM1	1.52364	0.760276
PCBP4	-0.129159	0.761894
FLRT1	0.115174	0.762463
HSD3B7	-0.335632	0.765863
CXCL16	-0.254874	0.769682
GEN1	-0.09737	0.772823
ALG6	0.163731	0.775493
IL2RA	-1.38347	0.781595
KCNN3	-1.38347	0.781595
SMPD3	-0.2867	0.788444
ADGRB2	-1.32193	0.791253
GNG4	-1.32193	0.791253
TAL1	-1.32193	0.791253
TP63	-1.32193	0.791253
ZNF384	0.0717783	0.797196
NFKBIB	0.0713439	0.797662
ZBTB5	0.0964655	0.802231
TRIB2	0.13476	0.804286
COL11A2	-0.399738	0.808478
SP6	-0.866278	0.812889
ARHGAP8	-0.38631	0.815057
ZBTB11	-0.0621586	0.815471
ARHGAP5	0.107415	0.820013
BMP2K	-0.0688471	0.825768
RRAS	-0.103967	0.830055
FOXJ2	-0.0910852	0.83018
IL23A	0.332492	0.834156
MAML2	-0.145285	0.83656
CHD6	-0.0486887	0.837877
GRK5	0.164767	0.839457
GREM1	-0.4973	0.842354
PTMS	-0.557715	0.853085
SIN3A	0.0330275	0.853092
ZNF821	0.10474	0.855758
BIRC3	-0.0904291	0.857833
CREB1	0.0426694	0.858236
TUBGCP4	-0.0385462	0.862093
JARID2	-0.041562	0.863874
MAP3K8	0.0804479	0.871863
KANSL1L	0.100759	0.873819
TNIP1	-0.0374693	0.878146
WNT10A	-0.267558	0.89663
RPS6KA4	0.0406348	0.89945
LRCH1	0.0332021	0.901835
RIN2	0.142464	0.909553
MSX1	-0.209359	0.911579
UACA	0.0488542	0.913994
IL27RA	-0.027312	0.922734
SPTB	-0.068135	0.925674
CDC14A	0.05671	0.930861
NLK	0.0523603	0.931364
GNB1	0.00769034	0.935609
LTB	0.114839	0.935977
NTN1	0.0729386	0.939297
ARPC2	-0.00882949	0.942163
MMP9	-0.0450763	0.944006
TNFRSF9	0.211348	0.945934
SEC14L2	-0.0857212	0.953816
INO80D	-0.0239045	0.954609
NR2F2	-0.034274	0.96111
SLC12A2	0.0206907	0.970333
IRF1	-0.0174014	0.970716
RELB	0.0398437	0.978055
GNAO1	0.0988441	0.981759
LAMA1	0.0988441	0.981759
SLC11A2	-0.00553654	0.984504
NFKB2	-0.00233675	0.988566
RAP2C	0.00400422	0.989934
BMF	-0.00194773	0.99456
MOB3C	-0.00158745	0.997207
ASCL3	NA	NA
ATOH1	NA	NA
BCL6B	NA	NA
BDNF	NA	NA
CTAGE4	NA	NA
NA	NA	NA
CXCL5	NA	NA
CXCL6	NA	NA
CXCL9	NA	NA
DCLK1	NA	NA
DDR1	NA	NA
EDN2	NA	NA
EHF	NA	NA
FGF1	NA	NA
FGF17	NA	NA
FOXS1	NA	NA
FTHL17	NA	NA
GABRB1	NA	NA
GATA4	NA	NA
HOXB9	NA	NA
HSD11B2	NA	NA
IL13	NA	NA
IL1RAPL1	NA	NA
KCNH3	NA	NA
KCNS3	NA	NA
KLK9	NA	NA
KRTAP13-1	NA	NA
LTA	NA	NA
MSC	NA	NA
NOL4	NA	NA
OPCML	NA	NA
PCSK2	NA	NA
SALL1	NA	NA
SMOC1	NA	NA
SOX10	NA	NA
SOX5	NA	NA
NA.1	NA	NA
TLX1	NA	NA
TNFSF18	NA	NA
TRIM47	NA	NA
TSLP	NA	NA
UBD	NA	NA
VSX2	NA	NA
ZNF232	NA	NA
